# Supplementary material for: Electrochemically Reduced Graphene Oxide Covalently Bound Sensor for Paracetamol Voltammetric Determination
Source: Int J Mol Sci. 2025 Apr 30;26(9):4267. doi: 10.3390/ijms26094267 (PMC12072182; doi:10.3390/ijms26094267)
Supplement: Supplementary file 1 [file ijms-26-04267-s001.zip]

Archive with 1 entries (1 files):
- ijms-3571167-supplementary.pdf
